# Supplementary material for: Genetic basis of negative heterosis for growth traits in chickens revealed by genome-wide gene expression pattern analysis
Source: J Anim Sci Biotechnol. 2021 Apr 18;12:52. doi: 10.1186/s40104-021-00574-2 (PMC8053289; doi:10.1186/s40104-021-00574-2)
Supplement: Supplementary file 2 — Additional file 2: Table S1. Descriptive statistics for body weight of females and males from hatch to 8 weeks of age. Table S2. Descriptive statistics for the left shank and sternum length of females and males during the experiment. Table S3. Summary statistics for transcriptome sequencing data. Table S4. Classification of different expression patterns of genes. Table S5. Descriptive statistics for heterosis of the length of shank and sternum for females and males during the experiment. Table S6. Heterosis of carcass performance for F1 progenies at 6 weeks of age. Table S7. Gene expression patterns of differentially expressed genes in reciprocal crosses. Table S8. GO terms of the top 20 overdominant genes in the RC and CR groups. Table S9. Detailed information on the overlap of nonadditive genes in RC and CR groups. [file 40104_2021_574_MOESM2_ESM.xlsx]

## Sheet: S1
Table S1a. Descriptive statistics for body weight of females from hatch to 8 weeks of age
	CC						CR						RC						RR
	Mean	SD	CV, %	Maximum	Minimum	N	Mean	SD	CV, %	Maximum	Minimum	N	Mean	SD	CV, %	Maximum	Minimum	N	Mean	SD	CV, %	Maximum	Minimum	N
hatch	42.3367	4.02126	9.49827	55	32.9	109	44.9426	3.66954	8.16495	55.5	37.7	54	40.6843	2.93743	7.22006	48.4	33.4	121	41.4407	3.16675	7.64165	47.8	32	59
1	137.899	16.8394	12.2114	178.4	90.7	105	102.575	9.04418	8.8171	131	82.7	53	99.5805	12.0535	12.1043	145.4	64.8	118	64.1607	5.37133	8.37168	77.6	54.1	56
2	398.944	38.6599	9.69055	485.1	274.9	105	238.688	16.2944	6.82664	282	197	58	222.654	32.4491	14.5738	399.8	156.3	118	115.954	11.7343	10.1198	137.8	89.7	54
3	725.288	70.5118	9.7219	900	489	104	434.148	32.9857	7.59779	522	348	54	403.144	67.1622	16.6596	810	261	118	187.34	19.5099	10.4142	227	139	50
4	1293.66	106.793	8.25507	1570	923	104	694.37	53.4321	7.69505	835	582	54	661.368	123.552	18.6813	1515	472	117	248.784	35.2938	14.1865	321	129	51
5	1906.7	138.16	7.24602	2314	1467	101	976.943	143.744	14.7136	1845	761	53	881.591	93.953	10.6572	1109	650	115	343.216	41.239	12.0155	428	209	51
6	2429.42	227.201	9.35205	2858	1331	97	1254.77	97.5631	7.77536	1550	1085	53	1131.74	166.417	14.7046	2417	770	119	431.46	59.9793	13.9015	630	222	50
7	2891.42	280.848	9.71315	3526	2147	81	1544.62	129.802	8.40347	1762	1332	21	1435.08	141.002	9.82536	1772	1066	91	526.441	57.0567	10.8382	623	397	34
8	3159.94	264.406	8.36744	3693	2603	69	1787.27	151.966	8.50269	2072	1527	22	1642.81	153.756	9.35933	2006	1249	96	590.265	78.536	13.3052	694	409	34
Note: (1) CC: the group used Cornish as parents for pure reproduction; CR: the group used Cornish as paternal line and Rhode Island White as maternal line for hybridization; RC: the group used Rhode Island White as paternal line and Cornish as maternal line for hybridization; RR: the group used Rhode Island White as parents for pure reproduction; (2) SD: standard deviation; CV: Coefficient of Var…
Table S1b. Descriptive statistics for body weight of males from hatch to 8 weeks of age
	CC						CR						RC						RR
	Mean	SD	CV, %	Maximum	Minimum	N	Mean	SD	CV, %	Maximum	Minimum	N	Mean	SD	CV, %	Maximum	Minimum	N	Mean	SD	CV, %	Maximum	Minimum	N
hatch	43.3654	3.93456	9.07303	51.4	34.6	78	46.6425	4.65309	9.97607	56.7	36	40	41.1455	2.89817	7.04372	49.1	34	110	43.5982	3.90492	8.9566	52.4	35.2	57
1	133.288	17.9916	13.4983	173	92.9	75	100.381	9.84919	9.8118	122.3	80.7	37	104.243	11.7139	11.2371	153.3	80.8	97	65.6167	7.19034	10.9581	95.2	55.4	42
2	404.152	48.3152	11.9547	537.1	294.5	75	244.079	21.6913	8.88699	282.6	202.2	33	243.439	33.5248	13.7713	440.7	152.2	99	119.386	11.0884	9.28787	142.4	97	42
3	737.824	74.9563	10.1591	955	583	74	459.485	44.6361	9.71438	538	343	33	449.545	56.3877	12.5433	804	358	99	202.024	17.0444	8.43683	237	173	42
4	1360.5	128.443	9.44085	1683	965	71	756.472	75.0301	9.91842	950	612	36	746.054	108.552	14.5502	1476	550	92	303.537	27.8721	9.18246	359	218	41
5	2028.6	177.674	8.75849	2434	1426	72	1048.43	124.645	11.8887	1329	783	35	1020.63	109.346	10.7135	1313	749	92	419.439	37.8147	9.01554	500	306	41
6	2589.35	253.244	9.78021	3295	1680	71	1339.03	165.289	12.344	1700	988	36	1341.63	147.398	10.9864	1706	977	93	545.15	53.9713	9.90026	650	400	40
7	3194.41	513.65	16.0797	4628	1821	49	1797.45	286.432	15.9354	2264	1440	11	1774.11	197.235	11.1174	2174	1270	55	648.4	53.7662	8.29213	711	568	5
8	3592.68	442.26	12.31	4493	2589	44	2077.78	224.381	10.7991	2391	1711	9	2076.07	162.633	7.8337	2293	1685	44	757.5	105.901	13.9803	882	629	4
Note: (1) CC: the group used Cornish as parents for pure reproduction; CR: the group used Cornish as paternal line and Rhode Island White as maternal line for hybridization; RC: the group used Rhode Island White as paternal line and Cornish as maternal line for hybridization; RR: the group used Rhode Island White as parents for pure reproduction; (2) SD: standard deviation; CV: Coefficient of Var…

## Sheet: S2
	Table S2a. Descriptive statistics for the length of the left shank and sternum of females during the experiment
Traits	Age (week)	CC						CR						RC						RR
		Mean	SD	CV, %	Maximum	Minimum	N	Mean	SD	CV, %	Maximum	Minimum	N	Mean	SD	CV, %	Maximum	Minimum	N	Mean	SD	CV, %	Maximum	Minimum	N
Length of tibia, mm	3	70.89	3.21	4.56591	79.71	62.88	105	62.39	2.11	3.54166	66.94	56.76	58	61.81	2.32	4.66523	73.91	54.25	117	48.57	2.36	9.56504	78.76	42.29	55
	6	103.84	3.41	3.28853	110.19	97.96	30	90.39	2.99	3.30854	95.62	83.97	30	93.24	2.13	2.28734	97.97	89.89	29	68.12	3.33	4.89507	74.62	61.28	28
	8	116.09	3.08	2.6525	122.52	109.44	29	105.22	2.94	2.79301	110.54	100.98	22	104.88	3.73	3.55586	110.15	98.08	30	79.15	5.18	6.5392	86.26	62.45	31
Length of sternum, mm	3	114.7	3.5	4.31069	130	90	105	87	3.8	3.97882	98	80	58	94.1	4.3	6.21967	123	72	117	65.7	2.8	4.28971	72	59	55
	6	162.9	7.4	4.53576	177	145	30	128.5	5.2	4.01796	140	120	30	132.4	7.9	5.93588	146	113	30	93.6	5.9	6.35339	108	83	29
	8	175.2	8.3	4.75667	192	157	29	151.7	6.1	4.04048	164	144	22	148.9	8.1	5.41699	165	133	30	100.3	6.5	6.69256	109	85	29
Note: (1) CC: the group used Cornish as parents for pure reproduction; CR: the group used Cornish as paternal line and Rhode Island White as maternal line for hybridization; RC: the group used Rhode Island White as paternal line and Cornish as maternal line for hybridization; RR: the group used Rhode Island White as parents for pure reproduction; (2) SD: standard deviation; CV: Coefficient of Var…
	Table S2b. Descriptive statistics for the length of left the shank and sternum of males during the experiment
Traits	Age (week)	CC						CR						RC						RR
		Mean	SD	CV, %	Maximum	Minimum	N	Mean	SD	CV, %	Maximum	Minimum	N	Mean	SD	CV, %	Maximum	Minimum	N	Mean	SD	CV, %	Maximum	Minimum	N
Length of tibia, mm	3	72.3	3.11	4.27914	80.58	65.19	74	64.98	2.73	4.45443	71.96	58.51	33	64.75	2.57	4.31429	71.63	53.91	99	51.29	3.35	9.56504	78.76	42.29	55
	6	110.69	3.65	3.29938	116.05	100.34	30	98.5	4.04	4.10403	107.81	90.41	30	101.79	3.96	3.88905	111.3	92.7	29	75.78	2.07	2.73505	79.68	72.01	27
	8	126.1	5.97	4.73293	134.55	105.79	30	118.39	6	5.06489	126.57	106.01	11	117.88	3.13	2.65188	125.31	111.56	30	87.98	2.25	2.55642	89.99	84.82	4
Length of sternum, mm	3	113.8	3.9	3.64736	123	100	74	91.1	3.7	4.0598	100	84	33	97.1	3.6	4.59597	118	80	99	70.6	3.1	4.28971	72	59	55
	6	163.6	7.8	4.76465	183	150	30	133.9	7.6	5.71173	155	120	30	139.6	7.2	5.16789	152	124	29	98.9	6.2	6.29854	110	85	27
	8	180.1	10.5	5.82959	202	152	30	154.7	11.1	7.1974	173	133	11	159.4	7.8	4.90906	173	141	30	109.3	7.9	7.22185	118	100	4
Note: (1) CC: the group used Cornish as parents for pure reproduction; CR: the group used Cornish as paternal line and Rhode Island White as maternal line for hybridization; RC: the group used Rhode Island White as paternal line and Cornish as maternal line for hybridization; RR: the group used Rhode Island White as parents for pure reproduction; (2) SD: standard deviation; CV: Coefficient of Var…

## Sheet: S3
Table S3. Summary statistics for transcriptome sequencing data
	CC	CR	RC	RR
Data size, G	57.28	53.23	46.1	59.81
GC content, %	56.0133	55.2367	55.566	55.5017
Raw reads	200303587	185271615	158693254	205863720
1Clean reads	190962460	177379341	153693365	199388195
Total mapped, %	75.185	76.7367	77.688	76.5033
Unique mapped, %	70.78	72.3417	73.522	72.195
Exon, %	80.734	80.0121	82.3701	80.3989
Intron, %	4.01038	4.21652	3.68192	4.25477
Intergenic region, %	15.2556	15.7714	13.948	15.3463
2Q20, %	96.3183	96.3233	95.742	95.9467
3Q30, %	91.315	91.3183	89.788	90.3083
Note: 1 Clean reads: reads moved adapter, ploy-N, and low quality reads;
2 Q20: The probability of an incorrect base is ≤1%;
3 Q30: The probability of an incorrect base is ≤ 0.1%.

## Sheet: S4
Table S4. Classification of different expression patterns of genes
Categories		♀-F1-♂	♀ vs. ♂	F1 vs. ♀	F1 vs. ♂
Additivity	I		♀ was significant lower than ♂	F1 was higher than ♀	F1 was lower than ♂
	XII		♀ was significant higher than ♂	F1 was lower than ♀	F1 was higher than ♂
Dominance	II		♀ was lower than ♂	F1 was significant higher than ♀	F1 was not significantly different from ♂
	XI		♀ was higher than ♂	F1 was significant lower than ♀	F1 was not significantly different from ♂
	IV		♀ was higher than ♂	F1 was not significantly different from ♀	F1 was significant higher than ♂
	IX		♀ was lower than ♂	F1 was not significantly different from ♀	F1 was significant lower than ♂
Overdominance	III		♀ was significant lower than ♂	F1 was significant lower than ♀	F1 was significant lower than ♂
	VII		♀ was not significantly different from ♂	F1 was significant lower than ♀	F1 was significant lower than ♂
	X		♀ was significant higher than ♂	F1 was significant lower than ♀	F1 was significant lower than ♂
	V		♀ was significant lower than ♂	F1 was significant higher than ♀	F1 was significant higher than ♂
	VI		♀ was significant higher than ♂	F1 was significant higher than ♀	F1 was significant higher than ♂
	VIII		♀ was not significantly different from ♂	F1 was significant higher than ♀	F1 was significant higher than ♂

## Sheet: S5
Table S5a. Descriptive statistics for heterosis of the length of shank and sternum for females
Traits	Age (week)	Heterosis, %
		CR	RC
Length of shank	3	4.45**	3.48**
	6	5.13**	8.44**
	8	7.79**	7.44**
Length of sternum	3	-3.55**	4.32**
	6	0.19 ns	3.24**
	8	10.13**	8.09**
Table S5b. Descriptive statistics for heterosis of the length of shank and sternum for males
Traits	Weeks of age	H, %
		CR	RC
Length of shank	3	5.15**	4.78**
	6	5.65**	9.18**
	8	10.60**	10.13**
Length of sternum	3	-1.19 ns	5.31**
	6	2.02**	6.36**
	8	6.91**	10.16**
Note: H (%): heterosis in percentage, H (%)=[F1-(P1+P2)/2]/[(P1+P2)/2], F1, P1 and P2 were the average phenotype values of the F1 hybrid and its two parental lines, respectively.
ns, * and ** indicated no significant (p-value > 0.05), significant (p-value < 0.05) and extremely significant (p-value < 0.01), respectively.

## Sheet: S6
Table S6. Heterosis of carcass performance for F1 progenies at 6 weeks of age
Traits 1	Sex	Groups				MPV 2	HCR % 3	HRC %
		CC	RR	CR	RC
		(n1 4 =14, n2 5 =10)	(n1=14, n2=9)	(n1=16, n2=15)	(n1=20, n2=10)
Slaughter weight, g	Female	2148.4±177.8	360.3±19.9	1064.0±44.8	969.2±84.0	1254.4	-15.2**	-22.7**
	Male	2490.7±160.6	457.6±34.9	1228.1±91.2	1160.4±33.0	1474.2	-16.7**	-21.3**
Breast muscle weight, g	Female	529.3±53.3	35.9±5.9	162.9±20.4	141.5±19.8	282.6	-42.4**	-49.9**
	Male	577.2±51.3	46.2±4.9	186.1±23.0	184.7±19.3	311.7	-40.3**	-40.8**
Drumstick weight, g	Female	488.9±36.5	80.1±7.1	250.4±17.2	229.1±23.4	284.5	-12.0**	-19.5**
	Male	585.4±55.3	108.3±8.5	296.0±21.9	275.0±11.4	346.9	-14.7**	-20.7**
Drumstick muscle weight, g	Female	338.4±28.2	48.0±4.1	161.4±12.6	150.9±15.2	193.2	-16.5**	-21.9**
	Male	408.7±40.5	65.6±5.1	193.8±16.0	178.2±11.8	237.2	-18.3**	-24.9**
Drumstick bone weight, g	Female	150.5±9.4	32.1±4.1	89.0±6.1	78.2±12.4	91.3	-2.5 ns	-14.4**
	Male	176.7±17.7	42.8±4.1	102.2±9.6	96.8±7.4	109.8	-6.9**	-11.8**
Wing weight, g	Female	162.5±16.0	39.0±1.7	102.2±10.1	92.0±7.3	100.8	1.4 ns	-8.7**
	Male	193.7±16.4	45.3±3.9	113.2±12.1	105.6±10.2	119.5	-5.3*	-11.6**
Values were expressed as the mean ± SD. ns, * and ** indicated no significant (p-value > 0.05), significant (p-value < 0.05) and extremely significant (p-value < 0.01), respectively.
1 The breast muscle weight, drumstick weight (with bone), drumstick muscle weight (drumstick weight minus drumstick bone weight), drumstick bone weight and wing weight were measured on both sides.
2 MPV: mid-parent value (1/2(CC+RR)).
3 H%: heterosis as a percentage.
4 The number of females for CC, RR, CR, and, RC group.
5 The number of males for CC, RR, CR, and, RC group.

## Sheet: S7
Table S7. Gene expression patterns of DEGs in reciprocal crosses
Categories	Additivity		Dominance				Overdominance
	I	XII	II	XI	IV	IX	III	VII	X	V	VI	VIII
	♀-F1-♂	♀-F1-♂	♀-F1-♂	♀-F1-♂	♀-F1-♂	♀-F1-♂	♀-F1-♂	♀-F1-♂	♀-F1-♂	♀-F1-♂	♀-F1-♂	♀-F1-♂
RC	673	657	1464	1719	371	297	6	94	19	52	4	231
CR	831	795	507	553	1055	1209	7	103	3	4	15	161
Note: DEGs: differentially expressed genes

## Sheet: S8a
Table S8a. GO terms of the top 20 overdominant genes in the RC group
Category	ID	P_value	Padj	Description
BP	GO:0022900	2.63531e-12	6.68842e-09	electron transport chain
BP	GO:0006091	2.9987e-10	3.80535e-07	generation of precursor metabolites and energy
BP	GO:0033108	2.9269e-08	2.47616e-05	mitochondrial respiratory chain complex assembly
BP	GO:0045333	5.5391e-08	3.51456e-05	cellular respiration
BP	GO:0015980	3.05423e-07	0.000155033	energy derivation by oxidation of organic compounds
BP	GO:0022904	2.76011e-06	0.00116753	respiratory electron transport chain
BP	GO:0010257	4.1501e-06	0.00117033	NADH dehydrogenase complex assembly
BP	GO:0032981	4.1501e-06	0.00117033	mitochondrial respiratory chain complex I assembly
BP	GO:0097031	4.1501e-06	0.00117033	mitochondrial respiratory chain complex I biogenesis
BP	GO:0072521	6.26805e-06	0.00146115	purine-containing compound metabolic process
BP	GO:0006120	6.3328e-06	0.00146115	mitochondrial electron transport, NADH to ubiquinone
BP	GO:0009205	7.03509e-06	0.00148792	purine ribonucleoside triphosphate metabolic process
BP	GO:0009144	1.0707e-05	0.00183301	purine nucleoside triphosphate metabolic process
BP	GO:0009199	1.0707e-05	0.00183301	ribonucleoside triphosphate metabolic process
BP	GO:0042775	1.08334e-05	0.00183301	mitochondrial ATP synthesis coupled electron transport
BP	GO:1902600	1.1764e-05	0.00186607	hydrogen ion transmembrane transport
BP	GO:0042773	2.4675e-05	0.00368383	ATP synthesis coupled electron transport
BP	GO:0015992	3.062e-05	0.00431742	proton transport
BP	GO:0006818	3.41196e-05	0.00455767	hydrogen transport
BP	GO:0009141	3.6276e-05	0.00460343	nucleoside triphosphate metabolic process
CC	GO:0044429	9.52384e-14	2.13335e-11	mitochondrial part
CC	GO:0005743	1.36753e-13	2.13335e-11	mitochondrial inner membrane
CC	GO:0098800	1.50016e-12	1.56017e-10	inner mitochondrial membrane protein complex
CC	GO:0019866	2.04878e-12	1.59805e-10	organelle inner membrane
CC	GO:0098798	1.31101e-11	8.18073e-10	mitochondrial protein complex
CC	GO:0005740	3.64606e-11	1.89595e-09	mitochondrial envelope
CC	GO:0044455	5.48299e-11	2.44385e-09	mitochondrial membrane part
CC	GO:0031966	1.18417e-10	4.61826e-09	mitochondrial membrane
CC	GO:0070469	2.08072e-10	7.21317e-09	respiratory chain
CC	GO:0005746	7.53613e-10	2.13752e-08	mitochondrial respiratory chain
CC	GO:0098803	7.53613e-10	2.13752e-08	respiratory chain complex
CC	GO:1990204	6.40179e-09	1.66446e-07	oxidoreductase complex
CC	GO:0005747	2.60673e-08	5.422e-07	mitochondrial respiratory chain complex I
CC	GO:0030964	2.60673e-08	5.422e-07	NADH dehydrogenase complex
CC	GO:0045271	2.60673e-08	5.422e-07	respiratory chain complex I
CC	GO:0098796	2.69525e-06	5.25575e-05	membrane protein complex
CC	GO:0005840	2.62359e-05	0.000481506	ribosome
CC	GO:0005759	0.000145423	0.00252067	mitochondrial matrix
CC	GO:0044391	0.00026774	0.00439657	ribosomal subunit
CC	GO:0015935	0.000452338	0.00705647	small ribosomal subunit
MF	GO:0008137	4.94871e-07	0.000111098	NADH dehydrogenase (ubiquinone) activity
MF	GO:0050136	4.94871e-07	0.000111098	NADH dehydrogenase (quinone) activity
MF	GO:0003954	2.5144e-06	0.000282241	NADH dehydrogenase activity
MF	GO:0016655	2.5144e-06	0.000282241	oxidoreductase activity, acting on NAD(P)H, quinone or similar compound as acceptor
MF	GO:0015078	1.89014e-05	0.00160809	hydrogen ion transmembrane transporter activity
MF	GO:0016491	2.1489e-05	0.00160809	oxidoreductase activity
MF	GO:0016651	0.000102805	0.0065942	oxidoreductase activity, acting on NAD(P)H
MF	GO:0019843	0.00095084	0.0533659	rRNA binding
MF	GO:0003735	0.00197769	0.0905079	structural constituent of ribosome
MF	GO:0009055	0.00215858	0.0905079	electron carrier activity
MF	GO:0046933	0.00221734	0.0905079	proton-transporting ATP synthase activity, rotational mechanism
MF	GO:0055106	0.00290201	0.108584	ubiquitin-protein transferase regulator activity
MF	GO:0015036	0.00430824	0.148383	disulfide oxidoreductase activity
MF	GO:0015035	0.00462663	0.148383	protein disulfide oxidoreductase activity
MF	GO:0048027	0.00567719	0.169937	mRNA 5'-UTR binding
MF	GO:0051537	0.00685929	0.192489	2 iron, 2 sulfur cluster binding
MF	GO:0003712	0.00760607	0.20089	transcription cofactor activity
MF	GO:0015399	0.0098375	0.224402	primary active transmembrane transporter activity
MF	GO:0015405	0.0098375	0.224402	P-P-bond-hydrolysis-driven transmembrane transporter activity
MF	GO:0061630	0.0107284	0.224402	ubiquitin protein ligase activity
Note: BP: biological process; CC: cell composition; MF: molecular function.

## Sheet: S8b
Table S8b. GO terms of the top 20 overdominant genes in the RC group
Category	ID	P_value	Padj	Description
BP	GO:0042254	1.8401e-05	0.0174204	ribosome biogenesis
BP	GO:0006364	1.85225e-05	0.0174204	rRNA processing
BP	GO:0016072	5.66745e-05	0.0355349	rRNA metabolic process
BP	GO:0034470	0.000134472	0.0632354	ncRNA processing
BP	GO:0000460	0.000217223	0.0817193	maturation of 5.8S rRNA
BP	GO:0042454	0.000837495	0.262555	ribonucleoside catabolic process
BP	GO:0022613	0.0011796	0.282746	ribonucleoprotein complex biogenesis
BP	GO:0033108	0.00126435	0.282746	mitochondrial respiratory chain complex assembly
BP	GO:0009164	0.00135285	0.282746	nucleoside catabolic process
BP	GO:0006396	0.00179349	0.324421	RNA processing
BP	GO:0000470	0.00203209	0.324421	maturation of LSU-rRNA
BP	GO:0034660	0.00206967	0.324421	ncRNA metabolic process
BP	GO:0046128	0.00266188	0.385153	purine ribonucleoside metabolic process
BP	GO:0042278	0.00294715	0.395971	purine nucleoside metabolic process
BP	GO:1901658	0.00339248	0.425417	glycosyl compound catabolic process
BP	GO:0042273	0.00601238	0.70683	ribosomal large subunit biogenesis
BP	GO:0006284	0.00667653	0.738738	base-excision repair
BP	GO:0050879	0.00837531	0.773785	multicellular organismal movement
BP	GO:0050881	0.00837531	0.773785	musculoskeletal movement
BP	GO:0009119	0.00935402	0.773785	ribonucleoside metabolic process
CC	GO:0030687	0.00119033	0.177978	preribosome, large subunit precursor
CC	GO:0030684	0.00134832	0.177978	preribosome
CC	GO:0044452	0.00327598	0.288286	nucleolar part
CC	GO:0000407	0.00501331	0.330878	pre-autophagosomal structure
CC	GO:0001650	0.0117724	0.565389	fibrillar center
CC	GO:0005740	0.0151096	0.565389	mitochondrial envelope
CC	GO:0030315	0.0195159	0.565389	T-tubule
CC	GO:0035327	0.0225192	0.565389	transcriptionally active chromatin
CC	GO:0071782	0.0225192	0.565389	endoplasmic reticulum tubular network
CC	GO:0030017	0.0248758	0.565389	sarcomere
CC	GO:0005732	0.0256995	0.565389	small nucleolar ribonucleoprotein complex
CC	GO:0005849	0.0256995	0.565389	mRNA cleavage factor complex
CC	GO:0098827	0.0325643	0.593662	endoplasmic reticulum subcompartment
CC	GO:0044449	0.0345631	0.593662	contractile fiber part
CC	GO:0008180	0.0362358	0.593662	COP9 signalosome
CC	GO:0033176	0.0362358	0.593662	proton-transporting V-type ATPase complex
CC	GO:0005865	0.0400584	0.593662	striated muscle thin filament
CC	GO:0030016	0.0448986	0.593662	myofibril
CC	GO:0036379	0.0481325	0.593662	myofilament
CC	GO:0031966	0.0493158	0.593662	mitochondrial membrane
MF	GO:0030331	0.00378312	0.794103	estrogen receptor binding
MF	GO:0001540	0.0126088	0.794103	beta-amyloid binding
MF	GO:0048306	0.017925	0.794103	calcium-dependent protein binding
MF	GO:0003714	0.0206202	0.794103	transcription corepressor activity
MF	GO:0003950	0.0258895	0.794103	NAD+ ADP-ribosyltransferase activity
MF	GO:0035254	0.0258895	0.794103	glutamate receptor binding
MF	GO:0050681	0.0258895	0.794103	androgen receptor binding
MF	GO:0000175	0.0292638	0.794103	3'-5'-exoribonuclease activity
MF	GO:0035258	0.0358884	0.794103	steroid hormone receptor binding
MF	GO:0003712	0.0383733	0.794103	transcription cofactor activity
MF	GO:0016896	0.0403489	0.794103	exoribonuclease activity, producing 5'-phosphomonoesters
MF	GO:0030515	0.0403489	0.794103	snoRNA binding
MF	GO:0004532	0.0443437	0.794103	exoribonuclease activity
MF	GO:0034061	0.0443437	0.794103	DNA polymerase activity
MF	GO:0036002	0.0443437	0.794103	pre-mRNA binding
MF	GO:0016814	0.0484783	0.794103	hydrolase activity, acting on carbon-nitrogen (but not peptide) bonds, in cyclic amidines
MF	GO:0004674	0.0520433	0.794103	protein serine/threonine kinase activity
MF	GO:0002039	0.0523667	0.794103	p53 binding
MF	GO:0016866	0.0527468	0.794103	intramolecular transferase activity
MF	GO:0019239	0.0527468	0.794103	deaminase activity
Note: BP: biological process; CC: cell composition; MF: molecular function.

## Sheet: S9
Table S9. Detailed information on the overlap of nonadditive genes in RC and CR groups
Gene informations						Gene expression patterns		Gene description
ID	Gene name	GGA	Gene_start	Gene_end	Gene_length	CR	RC
ENSGALG00000007205	COX6A1	15	9341601	9342871	552	IV	II	cytochrome c oxidase subunit 6A1
ENSGALG00000017282	NDUFA9	1	73456333	73476274	1601	IV	II	ubiquinone oxidoreductase subunit A9
ENSGALG00000015751	ATP5J	1	102543808	102548326	1292	IV	II	ATP synthase, H+ transporting, mitochondrial Fo complex subunit F6
ENSGALG00000036625	NDUFV2	2	98878490	98892379	966	IV	II	NADH:ubiquinone oxidoreductase core subunit V2
ENSGALG00000013167	SDHA	2	85941188	85957098	2375	IV	II	succinate dehydrogenase complex flavoprotein subunit A
ENSGALG00000008836	ATP6AP1	1	22343252	22397263	2285	IV	II	ATPase H+ transporting accessory protein 10
ENSGALG00000008613	NDUFA1	4	16558265	16559157	505	IV	II	NADH:ubiquinone oxidoreductase subunit A1
ENSGALG00000028302	UQCRQ	13	17160590	17161925	1169	IV	II	ubiquinol-cytochrome c reductase complex III subunit VII
ENSGALG00000008066	UQCR10	15	11093312	11094737	440	IV	II	ubiquinol-cytochrome c reductase, complex III subunit X
ENSGALG00000041401	SDHB	21	183587	196195	2384	IV	II	succinate dehydrogenase complex iron sulfur subunit B
ENSGALG00000031099	COX6B1	KQ759665.1	1835	9425	509	IV	II	cytochrome c oxidase subunit 6B1
ENSGALG00000025999	NDUFA4	2	26070096	26073822	934	IV	II	NDUFA4, mitochondrial complex associated
ENSGALG00000002207	ATP6V1G3	8	2118622	2130456	1427	IV	II	ATPase H+ transporting V1 subunit G3
ENSGALG00000035223	NDUFA6	1	49452440	49454008	536	IV	II	NADH:ubiquinone oxidoreductase subunit A6
ENSGALG00000042242	NDUFB9	2	138599207	138602483	862	IV	II	NADH:ubiquinone oxidoreductase subunit B9
ENSGALG00000013191	NDUFS6	2	86261324	86266277	485	IV	II	NADH:ubiquinone oxidoreductase subunit S6
ENSGALG00000007926	ATP5H	18	10720628	10723334	788	IV	II	ATP synthase, H+ transporting, mitochondrial Fo complex subunit D
ENSGALG00000040987	NDUFA8	17	9190043	9192060	732	IV	II	NADH dehydrogenase
ENSGALG00000003256	ATP6V0A1	27	5352969	5381707	4228	VIII	II	ATPase H+ transporting V0 subunit a1
ENSGALG00000036069	TCIRG1	5	265260	270932	2939	IX	XI	T-cell immune regulator 1, ATPase H+ transporting V0 subunit a3
ENSGALG00000003194	ATP6V0A2	15	4955473	4970589	2611	II	IV	ATPase H+ transporting V0 subunit a2
ENSGALG00000025819	UQCRFS1	11	8237358	8240729	1070	IV	V	ubiquinol-cytochrome c reductase, Rieske iron-sulfur polypeptide 1
ENSGALG00000008821	NDUFA5	1	22307520	22312663	1219	VIII	VIII	NADH:ubiquinone oxidoreductase subunit A5
ENSGALG00000009076	NDUFB5	9	17478949	17482493	683	VIII	VIII	NADH:ubiquinone oxidoreductase subunit B5
ENSGALG00000006753	ATP5C1	1	4248371	4255204	1925	IV	VIII	ATP synthase, H+ transporting, mitochondrial F1 complex, gamma polypeptide 1
ENSGALG00000009286	ATP5G3	7	16713222	16716389	845	IV	VIII	ATP synthase, H+ transporting, mitochondrial Fo complex subunit C3 (subunit 9)
ENSGALG00000001096	UQCR11	28	2447968	2449864	457	IV	VIII	ubiquinol-cytochrome c reductase, complex III subunit XI
ENSGALG00000014981	COX17	1	80152053	80153980	523	VIII	VIII	COX17, cytochrome c oxidase copper chaperone
ENSGALG00000007863	COX7B	4	12954123	12956648	477	VIII	VIII	cytochrome c oxidase subunit 7B
ENSGALG00000017380	UQCRHL	8	21669092	21670565	556	IV	VIII	ubiquinol-cytochrome c reductase hinge protein like
ENSGALG00000008239	NDUFB3	7	11446669	11450354	691	IV	VIII	NADH:ubiquinone oxidoreductase subunit B3
